# Supplementary material for: Beneficial Effects of Different Types of Exercise on Diabetic Cardiomyopathy
Source: Biomolecules. 2025 Aug 25;15(9):1223. doi: 10.3390/biom15091223 (PMC12466945; doi:10.3390/biom15091223)
Supplement: Supplementary file 1 [file biomolecules-15-01223-s001.zip]

Archive with 2 entries (1 files):
- biomolecules-3800332/
- biomolecules-3800332/biomolecules-3800332-supplementary.pdf.pdf
